# Supplementary material for: FgGCV1, a glycine cleavage system T protein, regulates glycine metabolism and sexual reproduction in Fusarium graminearum
Source: Front Plant Sci. 2026 Mar 18;17:1771151. doi: 10.3389/fpls.2026.1771151 (PMC13038437; doi:10.3389/fpls.2026.1771151)
Supplement: Supplementary file 10 [file Table1.xlsx]

## Sheet: Sheet1
Table S1 Protein properties of GCV genes
Gene ID	FGSG_01151	FGSG_03414
Gene Name	GSV1	GSV2
Chorosome	Chr1	Chr2
Gene location	3759028-3760581	6969210-6971711
Size	1554	2502
Number of amino acids	440	833
Molecular formula	C2087H3301N581O641S10	C4125H6408N1116O1206S15
Molecular weight（kD）	47.1083	91.4119
Arg+Lys	48	88
Asp+Glu	45	93
pI	8.52	6.56
Instability coefficient (Ⅱ)	33.82	38.96
Aliphatic index	79.59	84.78
Grand average of hydropathicity (GRAVY)	-0.289	-0.251
Alpha helix (%)	25.32	29.41
Extended strand (%)	19.55	18.85
Random coil (%)	55.23	51.74
