# Supplementary material for: FgGCV1, a glycine cleavage system T protein, regulates glycine metabolism and sexual reproduction in Fusarium graminearum
Source: Front Plant Sci. 2026 Mar 18;17:1771151. doi: 10.3389/fpls.2026.1771151 (PMC13038437; doi:10.3389/fpls.2026.1771151)
Supplement: Supplementary file 11 [file Table2.xlsx]

## Sheet: Sheet1
Table S2 Growth rate, conidiation, and virulence of different F. graminearum strains
Strains	Growth rateA (cm/day)			ConidiationB (106 conidia/ml)	Disease IndexC
	PDA	MM	CM	CMC	Wheat head
PH-1(WT)	0.97±0.09a	0.92±0.05a	1.29±0.03a	1.00±0.03a	13.31±1.79a
ΔFgGCV1	0.96±0.06a	0.93±0.06a	1.28±0.05a	1.01±0.01a	13.14±1.95a
ΔFgGCV1-C	0.98±0.04a	0.91±0.03a	1.30±0.03a	0.97±0.04a	13.43±1.63a
ΔFgGCV2	0.97±0.03a	0.93±0.02a	1.28±0.07a	1.00±0.06a	13.63±1.77a
Note: A. The mycelial growth rate was detected by measuring the colony diameter of the tested strains incubated at 25℃ for 3 days. B. Conidia produced in 5-day-old CMC liquid cultures and cultures were counted with a hematocytometer. C. The disease index calculated 14 days after inoculation. Mean±SD from three replicates were analyzed with the Duncan's multiple range test. The same capitalized le…
