# Supplementary material for: FgGCV1, a glycine cleavage system T protein, regulates glycine metabolism and sexual reproduction in Fusarium graminearum
Source: Front Plant Sci. 2026 Mar 18;17:1771151. doi: 10.3389/fpls.2026.1771151 (PMC13038437; doi:10.3389/fpls.2026.1771151)
Supplement: Supplementary file 12 [file Table3.xlsx]

## Sheet: Sheet1
Table S3 primers used in this study
Primer name	Sequence (5’-3’)	Annotation
FgGCV1-1F1	CGCAAGATCCTCGAGTTTGAGAACG	upstream fragment of FgGCV1
FgGCV1-1R	ACCTCCACTAGCTCCAGCCAAGGGTCAGGGAATAGAGTGAAGAAG	upstream fragment of FgGCV1
FgGCV1-2F	TGAGTCGTTTACCCAGAATGCACAGGGCATCCACTCGTTAAAATTGC	downstream fragment of FgGCV1
FgGCV1-2R1	GTCAGCACGCGGATCTCGCTAAGC	downstream fragment of FgGCV1
FgGCV1-1F2	GTCACCTTCGATGGTCGCCCCCTC	identification of FgGCV1 deletion mutant, the fragment P1
FgGCV1-2R2	GACACACAACTAACACACAATCTC	identification of FgGCV1 deletion mutant, the fragment P2
FgGCV1-F	GCAAGGACGCAGCTGCTTTCCTGG	identification of FgGCV1 deletion mutant, the fragment P3
FgGCV1-R	GCCTCGACTGGTGTTGTGGTGTCG	identification of FgGCV1 deletion mutant, the fragment P3
FgGCV2-1F1	CGTCCCAATACGATTTATCTAGC	upstream fragment of FgGCV2
FgGCV2-1F	GATCCCTAGAAAAAGGCCTAAATG	upstream fragment of FgGCV2
FgGCV2-1R	ACCTCCACTAGCTCCAGCCAAGGTCTCGTCTCTTTTGTGTATTAAAG	downstream fragment of FgGCV2
FgGCV2-2F	TGAGTCGTTTACCCAGAATGCACAGGACTCTTTACGATTTACTCTTTC	downstream fragment of FgGCV2
FgGCV2-2R	CGAAAGAACCAATTCCTTCGTAAG	identification of FgGCV2 deletion mutant, the fragment P1
FgGCV2-2R2	GCGTTGGAAAATTGCCTGCGTAGC	identification of FgGCV2 deletion mutant, the fragment P2
FgGCV2-F	GCTACCACACCTGCACGACTGGAG	identification of FgGCV2 deletion mutant, the fragment P3
FgGCV2-R	GCCAGGTTCGAAATCCTTGGGAG	identification of FgGCV2 deletion mutant, the fragment P3
HY/R	AACCACGGCCTCCAGAAGAAGAT	PCR primers for amplification of hygromycin resistance gene (HPH)
YG/F	GAATCGGTCAATACACTACATGGCG	PCR primers for amplification of hygromycin resistance gene (HPH)
HYG-F	CTTGGCTGGAGCTAGTGGAGGT	PCR primers for amplification of hygromycin resistance gene (HPH)
HYG-R	CTGTGCATTCTGGGTAAACGACTCA	PCR primers for amplification of hygromycin resistance gene (HPH)
FgGCV1-CF	AGGGAACAAAAGCTGGGTACCGCCCCTCTTATCAAGATCCTCCAGAC	amplification of the ΔFgGCV1 complemented mutant
FgGCV1-CR	GAACAGCTCCTCGCCCTTGCTCACAGCAGGCGCAGTGCCCTTCCAGTAC	amplification of the ΔFgGCV1 complemented mutant
FgGCV1 RT-F	CACTTACACTTAATTCCGTCAA	RT-qPCR
FgGCV1 RT-R	AGAAGAAGAACCTCCAGAAG	RT-qPCR
FgGCV2 RT-F	TGGTGGCTTAGAGATTGCTA	RT-qPCR
FgGCV2 RT-R	CCATCAGTAGGAATGTGAAGTC	RT-qPCR
FGSG_02279 RT-F	CTTGGAACTTGAACACTCTAATGC	RT-qPCR
FGSG_02279 RT-R	GATGCTCGGAACTGACAACT	RT-qPCR
FGSG_02271 RT-F	TTGGCGAGAAGAAGGAAGAG	RT-qPCR
FGSG_02271 RT-R	ACCTGCTAACTTGTGCTAAT	RT-qPCR
FGSG_07266 RT-F	TTAAGCAATCGTCCGAGGTT	RT-qPCR
FGSG_07266 RT-R	AATGGATAGCGTAAATGGTAAAG	RT-qPCR
FGSG_06544 RT-F	GAGATGGATTATTTGGATAAG	RT-qPCR
FGSG_06544 RT-R	CATATAAACGACGAAACATT	RT-qPCR
FGSG_10743 RT-F	GATCATCACAACCATTAAGAAT	RT-qPCR
FGSG_10743 RT-R	TATCCGCATCTGTAATAGTATC	RT-qPCR
FGSG_00296 RT-F	AACTTTGATCGCTTGAGATTTG	RT-qPCR
FGSG_00296 RT-R	CGTCTGTGGAGTATCGGTAG	RT-qPCR
FGSG_10119 RT-F	TTCAGCGGAAGCACATCAAC	RT-qPCR
FGSG_10119 RT-R	CCACAGCATCAGTCGTCATC	RT-qPCR
FGSG_03278 RT-F	TAGGTAGTATCCAGTATCTC	RT-qPCR
FGSG_03278 RT-R	CTCATAGTTAGACACAGTAAT	RT-qPCR
FGSG_10677 RT-F	CCAGCAAGGTGACAAGTTAC	RT-qPCR
FGSG_10677 RT-R	GATGATACGCTCGCCTCTAT	RT-qPCR
FGSG_11228 RT-F	GCTCGGATACTCTTACACAAC	RT-qPCR
FGSG_11228 RT-R	CAGTCGCCTTCTTCTTATCG	RT-qPCR
FgActin RT-F	ATGGTGTCACTCACGTTGTCC	RT-qPCR
FgActin RT-R	CAGTGGTGGAGAAGGTGTAACC	RT-qPCR
